# Supplementary material for: Circulating cytokine levels and 5-year vascular recurrence after stroke: A multicenter prospective cohort study
Source: Eur Stroke J. 2026 Jan 1;11(1):23969873251360145. doi: 10.1093/esj/23969873251360145 (PMC12866279; doi:10.1093/esj/23969873251360145)
Supplement: supplementary_files_23969873251360145 [file supplementary_files_23969873251360145.zip]

Archive with 3 entries (3 files):
- sj-docx-1-eso-23969873251360145.docx
- sj-xlsx-2-eso-23969873251360145.xlsx
- sj-xlsx-3-eso-23969873251360145.xlsx
