# Supplementary material for: Circulating cytokine levels and 5-year vascular recurrence after stroke: A multicenter prospective cohort study
Source: Eur Stroke J. 2026 Jan 1;11(1):23969873251360145. doi: 10.1093/esj/23969873251360145 (PMC12866279; doi:10.1093/esj/23969873251360145)
Supplement: supplementary_files_23969873251360145 [file supplementary_files_23969873251360145.zip › sj-xlsx-2-eso-23969873251360145.xlsx]

## Sheet: Table S1
Table S1: Baseline characteristics comparison between patients included in the study and those excluded.
Characteristic	Overall	Patients included	Patients not included	p-value
	N = 600	N = 486	N = 114
Sex, n (%)				0.659
Female	200 (33%)	164 (34%)	36 (32%)
Male	400 (67%)	322 (66%)	78 (68%)
Age at recruitment (years), Median (Q1, Q3)	69 (60, 76)	68 (60, 76)	71 (60, 76)	0.163
BMI, Median (Q1, Q3)	26.59 (24.28, 29.28)	26.47 (24.28, 29.07)	27.18 (24.84, 29.53)	0.185
LDL cholesterol (mg/dL), Median (Q1, Q3)	125 (102, 152)	124 (101, 151.6)	129 (106, 153)	0.602
NIHSS score at baseline, Median (Q1, Q3)	3 (1, 5)	2 (1, 5)	3 (1, 5)	0.539
Diabetes, n (%)	120 (20%)	91 (19%)	29 (25%)	0.107
Hypertension, n (%)	463 (77%)	370 (76%)	93 (82%)	0.212
Atrial fibrillation, n (%)	120 (20%)	94 (19%)	26 (23%)	0.405
Previous stroke, n (%)	62 (10%)	49 (10%)	13 (11%)	0.677
Current smoking, n (%)	146 (24%)	123 (25%)	23 (20%)	0.250
Current drinking, n (%)	440 (73%)	363 (75%)	77 (68%)	0.120
Stroke classification
TOAST subtypes, n (%)				0.358
Large artery atherosclerosis	163 (28%)	133 (28%)	30 (27%)
Cardioembolism	133 (23%)	105 (22%)	28 (25%)
Small artery ocllusion	66 (11%)	57 (12%)	9 (8.2%)
Other etiology	27 (4.6%)	25 (5.3%)	2 (1.8%)
Undefined etiology	195 (33%)	154 (32%)	41 (37%)
Hemorrhagic stroke	16 (2.7%)	12 (2.5%)	4 (0.67%)
Stroke lesion volume (mm3), Median (Q1, Q3)	2,288 (528, 12,552)	2,344 (512, 13,048)	2,232 (584, 11,360)	0.817
(Missing)	38	18	20
Normalized stroke lesion volume %, Median (Q1, Q3)	0.15 (0.03, 0.78)	0.15 (0.03, 0.79)	0.15 (0.04, 0.76)	0.745
(Missing)	42	22	20
1Categorical variables were analyzed using Pearson's Chi-squared test and Wilcoxon rank sum test was used for continuous variables.
Abbreviations: BMI, body mass index; LDL, low-density lipoprotein; NIHSS, National Institutes of Health Stroke Scale; TOAST, Trial of Org 10172 in Acute Stroke Treatment; IQR, interquartile range

## Sheet: Table S2
Table S2: Overview of abbreviations, full names, and functions of the 22 assessed cytokines.
#	Abbreviation	Full Name	Biological Function/Category	Relevance to Stroke and Vascular Health	Source
1	CD40L	CD40 Ligand	Immune system activation	Involved in inflammation, endothelial activation, linked to atherosclerosis	Tsoref et al., 2018
2	CD62E/E-Selectin	CD62 antigen-like family member E	Endothelial activation	Promotes leukocyte adhesion; linked to stroke recurrence and poor outcomes	Wang et al., 2023
3	CD62P/P-Selectin	granule membrane protein 140kDa	Endothelial activation	Facilitates platelet adhesion, atherogenesis, and vascular inflammation	Libby et al., 2011
4	CCL11	Eotaxin-1	Chemokine	Attracts eosinophils; plays a role in immune response in vascular and brain inflammation	Dutta et al., 2016
5	CSF-2	Granulocyte-Macrophage Colony-Stimulating Factor(GM-CSF)	Pro-inflammatory cytokine	Stimulates monocyte activation and migration, associated with atherosclerosis	Bäck et al., 2019
6	IFN-α	Interferon-alpha	Antiviral and pro-inflammatory	Enhances macrophage activity, involved in immune response and atherogenesis	Schmeisser et al., 2005
7	IFN-γ	Interferon-gamma	Immune system regulation	Drives inflammatory response, induces cytokine production, linked to vascular injury	Libby et al., 2011
8	IL-1α	Interleukin-1 alpha	Major pro-inflammatory cytokine	Activates endothelium, promotes cytokine release; linked to poor vascular outcomes	Bäck et al., 2019
9	IL-1β	Interleukin-1 beta	Pro-inflammatory cytokine	Stimulates inflammatory pathways; related to plaque formation and rupture	Elkind et al., 2014
10	IL-4	Interleukin-4	Anti-inflammatory cytokine	Promotes tissue repair, limits inflammation, linked to recovery phase post-stroke	Wang et al., 2023
11	IL-6	Interleukin-6	Pro-inflammatory cytokine	Associated with worse cardiovascular outcomes, elevated in acute stroke patients	McCabe et al., 2023
12	IL-8/CXCL8	Interleukin-8	Chemokine	Attracts neutrophils, involved in inflammation and atherogenesis	Libby et al., 2011
13	IL-10	Interleukin-10	Anti-inflammatory cytokine	Reduces inflammation, linked to a protective role in vascular disease	Lee et al., 2020
14	IL-12p70	Interleukin-12 p70	Immune modulator	Increases cytotoxic cell activity, may play role in inflammatory response post-stroke	Zhao et al., 2022
15	IL-13	Interleukin-13	Anti-inflammatory cytokine	Reduces cytokine production, associated with atheroprotective effects	Doring et al., 2019
16	IL-17A	Interleukin-17A	Pro-inflammatory cytokine	Stimulates inflammation, linked to vascular and tissue damage	Bäck et al., 2019
17	IP-10/CXCL10	Interferon gamma-induced protein 10 (CXCL10)	Chemokine	Attracts T-cells, involved in inflammation and atherogenesis	Wang et al., 2023
18	MCP-1/CCL2	Monocyte Chemoattractant Protein-1 (CCL2)	Chemokine	Recruits monocytes, plays role in plaque formation and vascular inflammation	Tsoref et al., 2018
19	MIF	Macrophage Migration Inhibitory Factor	Pro-inflammatory cytokine	Predicts adverse outcomes in stroke; promotes chronic vascular inflammation	Schmeisser et al., 2005
20	MIP-1α/CCL3	Macrophage Inflammatory Protein 1-alpha (MIP1α)	Pro-inflammatory chemokine	Recruits immune cells, associated with vascular inflammation	Wang et al., 2023
21	MIP-1β/CCL4	Macrophage Inflammatory Protein 1-beta (MIP1β)	Pro-inflammatory chemokine	Recruits monocytes to inflamed endothelium, promoting atherosclerosis	McCabe et al., 2023
22	TNF-α	Tumor Necrosis Factor-alpha	Major inflammatory cytokine	Promotes endothelial dysfunction, linked to worse stroke outcomes	Elkind et al., 2009
Sources:
1. Bäck M, Yurdagul A, Tabas I, Öörni K, Kovanen PT. "Inflammation and its resolution in atherosclerosis: mediators and therapeutic opportunities." Nat. Rev. Cardiol. 2019;16:389–406.
2. Libby P, Ridker PM, Hansson GK. "Progress and challenges in translating the biology of atherosclerosis." Nature. 2011;473:317–325.
3. Tsoref O, Tyomkin D, et al. "E-selectin-targeted copolymer reduces atherosclerotic lesions, adverse cardiac remodeling, and dysfunction." J. Controlled Release. 2018;288:136–147.
4. Dutta P, Hoyer FF, Sun Y, et al. "E-Selectin Inhibition Mitigates Splenic HSC Activation and Myelopoiesis in Hypercholesterolemic Mice With Myocardial Infarction." Arterioscler. Thromb. Vasc. Biol. 2016;36:1802–1808.
5. Elkind MSV, Luna JM, McClure LA, et al. "C-Reactive Protein as a Prognostic Marker After Lacunar Stroke." Stroke. 2014;45:707–716.
6. Wang M, Zhang Z, Liu D, et al. "Soluble adhesion molecules and functional outcome after ischemic stroke: A Mendelian randomization study." J. Stroke Cerebrovasc. Dis. 2023;32:107136.
7. Schmeisser A, Marquetant R, et al. "The expression of macrophage migration inhibitory factor 1α (MIF 1α) in human atherosclerotic plaques is induced by different proatherogenic stimuli and associated with plaque instability." Atherosclerosis. 2005;178:83–94.
8. McCabe JJ, Walsh C, et al. "C-Reactive Protein, Interleukin-6, and Vascular Recurrence After Stroke: An Individual Participant Data Meta-Analysis." Stroke. 2023;54:1289–1299.
9. Lee, M. J., et al. "IL-6 in Cardiovascular Disease: A Review." Am. J. Hypertension. 2020.
10. Zhao, J., et al. "IL-6 and YKL-40 as Potential Biomarkers for Recurrent Stroke: A Multi-Biomarker Approach." J. Neuroinflammation. 2022.
11. Doring, Y., et al. "NLRP3 Inflammasome in Cardiovascular Disease." Nat. Rev. Cardiol. 2019.

## Sheet: Table S3
Table S3: Spearman correlation coefficients between cytokines. This table presents the Spearman correlation coefficients between cytokine levels, along with the associated p-value and significance levels. Statistical significance is indicated as follows: ***p-value < .001, **p-value < .01, *p-value < .05, and "ns" for non-significant results.
Cytokine1	Cytokine2	Spearman Correlation	p-value	p-value-FDR	Significance
CD40L	CD62E/E-selectin	0.0256531	0.572639	0.587909	ns
CD40L	CD62P/P-selectin	0.59246	2.22183e-47	3.44458e-47	***
CD40L	CCL11	0.633258	7.78084e-56	1.31195e-55	***
CD40L	CSF-2	0.759166	4.0307e-92	8.46447e-92	***
CD40L	IFN-α	0.791143	5.61327e-105	1.32313e-104	***
CD40L	IFN-γ	0.781132	4.55468e-101	1.02149e-100	***
CD40L	IL-1α	0.79168	1.20794e-105	2.96845e-105	***
CD40L	IL-1β	0.768472	6.69721e-96	1.44585e-95	***
CD40L	IL-6	0.802591	1.14857e-110	3.01499e-110	***
CD40L	IL-4	0.780443	8.88563e-101	1.95484e-100	***
CD40L	IL-8/CXCL8	0.82826	1.39556e-123	4.18668e-123	***
CD40L	IL-10	0.783056	6.96632e-102	1.57767e-101	***
CD40L	IL-12p70	0.774421	2.75295e-98	5.99935e-98	***
CD40L	IL-13	0.67141	5.59398e-65	1.00954e-64	***
CD40L	IL-17A	0.760183	1.66436e-92	3.52721e-92	***
CD40L	IP-10/CXCL10	0.573363	9.83623e-44	1.47543e-43	***
CD40L	MCP-1/CCL2	0.586295	3.32291e-46	5.04995e-46	***
CD40L	MIF	0.222145	7.55153e-07	8.99178e-07	***
CD40L	MIP-1α/CCL3	0.735728	6.0652e-84	1.21831e-83	***
CD40L	MIP-1β/CCL4	0.810246	2.21334e-114	6.08668e-114	***
CD40L	TNF-α	0.7575	1.10746e-91	2.30471e-91	***
CD62E/E-selectin	CD62P/P-selectin	0.19853	1.03672e-05	1.22185e-05	***
CD62E/E-selectin	CCL11	0.0301467	0.507308	0.525507	ns
CD62E/E-selectin	CSF-2	-0.176688	9.15601e-05	0.00010682	***
CD62E/E-selectin	TNF-α	-0.134724	0.00297975	0.00337412	**
CD62E/E-selectin	IFN-γ	-0.130761	0.00388106	0.00437329	**
CD62E/E-selectin	IL-1α	-0.107012	0.0182838	0.0199224	*
CD62E/E-selectin	IL-1β	-0.153196	0.000702534	0.000811427	***
CD62E/E-selectin	IL-6	-0.121537	0.00730982	0.00811812	**
CD62E/E-selectin	IL-4	-0.117462	0.00954711	0.010452	**
CD62E/E-selectin	IL-8/CXCL8	-0.0504215	0.26775	0.283717	ns
CD62E/E-selectin	IL-10	-0.141621	0.00174899	0.00199023	**
CD62E/E-selectin	IL-12p70	-0.144141	0.00144194	0.00164895	**
CD62E/E-selectin	IL-13	-0.127586	0.00484799	0.00543634	**
CD62E/E-selectin	IL-17A	-0.148159	0.00106591	0.001225	**
CD62E/E-selectin	IP-10/CXCL10	0.120648	0.00781722	0.00864009	**
CD62E/E-selectin	MCP-1/CCL2	0.0640825	0.158381	0.170963	ns
CD62E/E-selectin	MIF	0.367161	5.89165e-17	7.163e-17	***
CD62E/E-selectin	MIP-1α/CCL3	-0.055303	0.223616	0.238043	ns
CD62E/E-selectin	MIP-1β/CCL4	0.0313701	0.490222	0.510096	ns
CD62E/E-selectin	TNF-α	-0.157392	0.000496653	0.000576516	***
CD62P/P-selectin	CCL11	0.406279	9.68899e-21	1.22304e-20	***
CD62P/P-selectin	CSF-2	0.391994	2.90937e-19	3.57481e-19	***
CD62P/P-selectin	IFN-α	0.425031	1.18513e-22	1.52941e-22	***
CD62P/P-selectin	IFN-γ	0.424367	1.14645e-22	1.48781e-22	***
CD62P/P-selectin	IL-1α	0.417142	6.96818e-22	8.89309e-22	***
CD62P/P-selectin	IL-1β	0.384041	1.5831e-18	1.9349e-18	***
CD62P/P-selectin	IL-6	0.434687	8.06426e-24	1.05245e-23	***
CD62P/P-selectin	IL-4	0.440055	1.95461e-24	2.56543e-24	***
CD62P/P-selectin	IL-8/CXCL8	0.506681	5.43282e-33	7.2964e-33	***
CD62P/P-selectin	IL-10	0.421214	2.53312e-22	3.25084e-22	***
CD62P/P-selectin	IL-12p70	0.414926	1.20144e-21	1.52491e-21	***
CD62P/P-selectin	IL-13	0.351884	1.30035e-15	1.57268e-15	***
CD62P/P-selectin	IL-17A	0.392225	2.76172e-19	3.41153e-19	***
CD62P/P-selectin	IP-10/CXCL10	0.403308	2.14163e-20	2.68868e-20	***
CD62P/P-selectin	MCP-1/CCL2	0.307782	4.01056e-12	4.8252e-12	***
CD62P/P-selectin	MIF	0.512751	6.11462e-34	8.26009e-34	***
CD62P/P-selectin	MIP-1α/CCL3	0.402586	2.31989e-20	2.89673e-20	***
CD62P/P-selectin	MIP-1β/CCL4	0.500709	3.32951e-32	4.44576e-32	***
CD62P/P-selectin	TNF-α	0.39977	4.48269e-20	5.56721e-20	***
CCL11	CSF-2	0.533886	4.36449e-37	6.07348e-37	***
CCL11	IFN-α	0.581885	3.36609e-45	5.08214e-45	***
CCL11	IFN-γ	0.513456	4.8155e-34	6.54342e-34	***
CCL11	IL-1α	0.613376	1.46566e-51	2.38428e-51	***
CCL11	IL-1β	0.624632	6.07731e-54	1.00276e-53	***
CCL11	IL-6	0.557937	4.12068e-41	5.98665e-41	***
CCL11	IL-4	0.516199	1.89007e-34	2.59885e-34	***
CCL11	IL-8/CXCL8	0.594695	1.02277e-47	1.62938e-47	***
CCL11	IL-10	0.592537	2.14713e-47	3.35127e-47	***
CCL11	IL-12p70	0.56032	1.60588e-41	2.34783e-41	***
CCL11	IL-13	0.472585	2.08025e-28	2.74592e-28	***
CCL11	IL-17A	0.593448	1.78162e-47	2.79968e-47	***
CCL11	IP-10/CXCL10	0.54372	1.1642e-38	1.63982e-38	***
CCL11	MCP-1/CCL2	0.665929	1.39526e-63	2.47927e-63	***
CCL11	MIF	0.187289	3.25209e-05	3.81337e-05	***
CCL11	MIP-1α/CCL3	0.644903	1.73154e-58	2.96286e-58	***
CCL11	MIP-1β/CCL4	0.688464	1.59344e-69	3.04202e-69	***
CCL11	TNF-α	0.53145	8.90099e-37	1.23122e-36	***
CSF-2	IFN-α	0.920039	2.9339e-198	1.83171e-197	***
CSF-2	IFN-γ	0.938885	7.6749e-226	8.05865e-225	***
CSF-2	IL-1α	0.898639	5.85561e-175	3.00588e-174	***
CSF-2	IL-1β	0.91535	6.06968e-193	3.50524e-192	***
CSF-2	IL-6	0.952597	9.34765e-252	2.69913e-250	***
CSF-2	IL-4	0.931591	2.08077e-214	1.78022e-213	***
CSF-2	IL-8/CXCL8	0.850981	6.68079e-137	2.20466e-136	***
CSF-2	IL-10	0.943761	2.66277e-234	3.84437e-233	***
CSF-2	IL-12p70	0.948595	1.81157e-243	4.18472e-242	***
CSF-2	IL-13	0.797306	5.63535e-108	1.43051e-107	***
CSF-2	IL-17A	0.931048	3.60696e-213	2.97574e-212	***
CSF-2	IP-10/CXCL10	0.553187	3.16839e-40	4.54594e-40	***
CSF-2	MCP-1/CCL2	0.635673	2.90404e-56	4.9326e-56	***
CSF-2	MIF	-0.0582205	0.200563	0.214491	ns
CSF-2	MIP-1α/CCL3	0.827956	2.05563e-123	6.08784e-123	***
CSF-2	MIP-1β/CCL4	0.781594	4.66441e-101	1.03604e-100	***
CSF-2	TNF-α	0.94089	3.12739e-229	3.61213e-228	***
IFN-α	IFN-γ	0.900087	4.99682e-176	2.62333e-175	***
IFN-α	IL-1α	0.930633	1.45593e-212	1.15972e-211	***
IFN-α	IL-1β	0.94518	2.03215e-236	3.61097e-235	***
IFN-α	IL-6	0.928677	9.28365e-210	7.14841e-209	***
IFN-α	IL-4	0.896246	2.73744e-172	1.37467e-171	***
IFN-α	IL-8/CXCL8	0.829752	6.63239e-124	2.0159e-123	***
IFN-α	IL-10	0.959805	4.04989e-268	3.11842e-266	***
IFN-α	IL-12p70	0.944945	5.54894e-236	9.15576e-235	***
IFN-α	IL-13	0.754383	3.70045e-90	7.56465e-90	***
IFN-α	IL-17A	0.946456	2.52473e-238	5.30192e-237	***
IFN-α	IP-10/CXCL10	0.558088	5.64998e-41	8.15716e-41	***
IFN-α	MCP-1/CCL2	0.666528	1.77538e-63	3.13064e-63	***
IFN-α	MIF	-0.0281777	0.536292	0.553051	ns
IFN-α	MIP-1α/CCL3	0.851112	5.49668e-137	1.84019e-136	***
IFN-α	MIP-1β/CCL4	0.810793	3.46163e-114	9.40749e-114	***
IFN-α	TNF-α	0.879987	6.0414e-158	2.58438e-157	***
IFN-γ	IL-1α	0.879985	1.36317e-158	5.94135e-158	***
IFN-γ	IL-1β	0.874209	5.67988e-154	2.22382e-153	***
IFN-γ	IL-6	0.945059	3.63188e-237	6.99136e-236	***
IFN-γ	IL-4	0.961845	1.3699e-274	3.16447e-272	***
IFN-γ	IL-8/CXCL8	0.878095	9.83616e-157	4.05742e-156	***
IFN-γ	IL-10	0.905879	1.04142e-182	5.86749e-182	***
IFN-γ	IL-12p70	0.928043	1.0021e-209	7.46727e-209	***
IFN-γ	IL-13	0.871233	1.11248e-151	4.14489e-151	***
IFN-γ	IL-17A	0.885409	8.08716e-163	3.81252e-162	***
IFN-γ	IP-10/CXCL10	0.571098	2.50437e-43	3.73232e-43	***
IFN-γ	MCP-1/CCL2	0.613525	1.36467e-51	2.23574e-51	***
IFN-γ	MIF	-0.0132463	0.770837	0.78098	ns
IFN-γ	MIP-1α/CCL3	0.808483	1.6416e-113	4.40941e-113	***
IFN-γ	MIP-1β/CCL4	0.786229	3.01807e-103	7.04216e-103	***
IFN-γ	TNF-α	0.956438	5.99745e-261	2.77082e-259	***
IL-1α	IL-1β	0.939221	7.24799e-227	7.97279e-226	***
IL-1α	IL-6	0.932754	1.37972e-216	1.22583e-215	***
IL-1α	IL-4	0.88293	4.86061e-161	2.20157e-160	***
IL-1α	IL-8/CXCL8	0.834485	4.22495e-127	1.30128e-126	***
IL-1α	IL-10	0.942236	4.72899e-232	6.06887e-231	***
IL-1α	IL-12p70	0.91716	1.63522e-195	9.68556e-195	***
IL-1α	IL-13	0.748335	2.50559e-88	5.07712e-88	***
IL-1α	IL-17A	0.92378	1.72599e-203	1.13916e-202	***
IL-1α	IP-10/CXCL10	0.59237	2.87407e-47	4.42607e-47	***
IL-1α	MCP-1/CCL2	0.683786	3.02069e-68	5.53792e-68	***
IL-1α	MIF	0.0318312	0.483863	0.505757	ns
IL-1α	MIP-1α/CCL3	0.924666	4.35674e-205	2.96002e-204	***
IL-1α	MIP-1β/CCL4	0.888003	2.04663e-165	9.84938e-165	***
IL-1α	TNF-α	0.8658	1.22178e-147	4.40987e-147	***
IL-1β	IL-6	0.9215	6.23235e-201	3.99909e-200	***
IL-1β	IL-4	0.867255	1.05338e-148	3.86239e-148	***
IL-1β	IL-8/CXCL8	0.791915	1.55586e-105	3.78319e-105	***
IL-1β	IL-10	0.957006	2.67548e-262	1.54509e-260	***
IL-1β	IL-12p70	0.935656	4.56001e-221	4.38901e-220	***
IL-1β	IL-13	0.731761	1.28944e-82	2.56777e-82	***
IL-1β	IL-17A	0.952985	1.34714e-252	4.44556e-251	***
IL-1β	IP-10/CXCL10	0.547134	3.21579e-39	4.55735e-39	***
IL-1β	MCP-1/CCL2	0.684853	1.5522e-68	2.86847e-68	***
IL-1β	MIF	-0.0390847	0.389927	0.411293	ns
IL-1β	MIP-1α/CCL3	0.878768	1.34142e-157	5.63395e-157	***
IL-1β	MIP-1β/CCL4	0.813133	7.93672e-116	2.20889e-115	***
IL-1β	TNF-α	0.871419	8.03052e-152	3.04107e-151	***
IL-6	IL-4	0.9362	6.2591e-222	6.28631e-221	***
IL-6	IL-8/CXCL8	0.880402	1.30894e-158	5.81471e-158	***
IL-6	IL-10	0.948516	8.21595e-244	2.10876e-242	***
IL-6	IL-12p70	0.944304	9.00864e-236	1.38733e-234	***
IL-6	IL-13	0.802452	1.33695e-110	3.47005e-110	***
IL-6	IL-17A	0.926823	1.34543e-207	9.71232e-207	***
IL-6	IP-10/CXCL10	0.603598	1.81019e-49	2.90385e-49	***
IL-6	MCP-1/CCL2	0.663904	4.5007e-63	7.87623e-63	***
IL-6	MIF	0.00667564	0.883298	0.883298	ns
IL-6	MIP-1α/CCL3	0.86303	1.20117e-145	4.26877e-145	***
IL-6	MIP-1β/CCL4	0.838998	5.21395e-130	1.6499e-129	***
IL-6	TNF-α	0.932879	8.92788e-217	8.24936e-216	***
IL-4	IL-8/CXCL8	0.872085	5.09559e-152	1.9618e-151	***
IL-4	IL-10	0.90531	4.16491e-182	2.2907e-181	***
IL-4	IL-12p70	0.925634	2.15045e-206	1.50531e-205	***
IL-4	IL-13	0.845389	6.6284e-134	2.12661e-133	***
IL-4	IL-17A	0.883481	3.55606e-161	1.6429e-160	***
IL-4	IP-10/CXCL10	0.587835	2.10386e-46	3.21849e-46	***
IL-4	MCP-1/CCL2	0.63099	2.47916e-55	4.1499e-55	***
IL-4	MIF	0.00996408	0.826571	0.830164	ns
IL-4	MIP-1α/CCL3	0.813731	3.95424e-116	1.11394e-115	***
IL-4	MIP-1β/CCL4	0.795098	3.48074e-107	8.73969e-107	***
IL-4	TNF-α	0.940946	8.44685e-230	1.02696e-228	***
IL-8/CXCL8	IL-10	0.826928	7.5758e-123	2.2152e-122	***
IL-8/CXCL8	IL-12p70	0.83552	1.06298e-127	3.31823e-127	***
IL-8/CXCL8	IL-13	0.783698	5.97624e-102	1.36684e-101	***
IL-8/CXCL8	IL-17A	0.792105	2.09836e-105	5.04918e-105	***
IL-8/CXCL8	IP-10/CXCL10	0.656864	4.33594e-61	7.53084e-61	***
IL-8/CXCL8	MCP-1/CCL2	0.65559	6.6516e-61	1.14666e-60	***
IL-8/CXCL8	MIF	0.125809	0.00552796	0.00616888	**
IL-8/CXCL8	MIP-1α/CCL3	0.791469	2.45812e-105	5.85388e-105	***
IL-8/CXCL8	MIP-1β/CCL4	0.819957	4.20166e-119	1.19825e-118	***
IL-8/CXCL8	TNF-α	0.860947	6.97575e-144	2.44151e-143	***
IL-10	IL-12p70	0.953276	9.38414e-254	3.61289e-252	***
IL-10	IL-13	0.756953	1.7721e-91	3.65496e-91	***
IL-10	IL-17A	0.960575	1.16815e-270	1.34922e-268	***
IL-10	IP-10/CXCL10	0.569798	4.26963e-43	6.32233e-43	***
IL-10	MCP-1/CCL2	0.687851	2.35096e-69	4.41521e-69	***
IL-10	MIF	-0.0195607	0.667084	0.678838	ns
IL-10	MIP-1α/CCL3	0.8754	6.62442e-155	2.68463e-154	***
IL-10	MIP-1β/CCL4	0.825623	2.20902e-122	6.37855e-122	***
IL-10	TNF-α	0.895392	3.50763e-172	1.72396e-171	***
IL-12p70	IL-13	0.783711	3.6584e-102	8.4509e-102	***
IL-12p70	IL-17A	0.943225	2.46265e-233	3.34631e-232	***
IL-12p70	IP-10/CXCL10	0.564455	3.72711e-42	5.48384e-42	***
IL-12p70	MCP-1/CCL2	0.666926	7.81244e-64	1.39897e-63	***
IL-12p70	MIF	-0.0229038	0.61448	0.628075	ns
IL-12p70	MIP-1α/CCL3	0.84925	2.40556e-136	7.82655e-136	***
IL-12p70	MIP-1β/CCL4	0.800503	1.11049e-109	2.85025e-109	***
IL-12p70	TNF-α	0.918284	6.90212e-197	4.19576e-196	***
IL-13	IL-17A	0.728273	2.64961e-81	5.23129e-81	***
IL-13	IP-10/CXCL10	0.477926	4.79496e-29	6.36573e-29	***
IL-13	MCP-1/CCL2	0.514067	3.91267e-34	5.34808e-34	***
IL-13	MIF	0.0105835	0.815976	0.823102	ns
IL-13	MIP-1α/CCL3	0.692	1.66155e-70	3.19849e-70	***
IL-13	MIP-1β/CCL4	0.682354	7.35498e-68	1.3378e-67	***
IL-13	TNF-α	0.854396	1.04848e-139	3.56174e-139	***
IL-17A	IP-10/CXCL10	0.55019	1.20347e-39	1.71606e-39	***
IL-17A	MCP-1/CCL2	0.686248	8.90224e-69	1.6584e-68	***
IL-17A	MIF	-0.0349441	0.442598	0.464728	ns
IL-17A	MIP-1α/CCL3	0.859436	7.80796e-143	2.692e-142	***
IL-17A	MIP-1β/CCL4	0.804859	1.59901e-111	4.24564e-111	***
IL-17A	TNF-α	0.875152	2.14675e-154	8.55001e-154	***
IP-10/CXCL10	MCP-1/CCL2	0.594045	1.36628e-47	2.16171e-47	***
IP-10/CXCL10	MIF	0.259864	6.31403e-09	7.55721e-09	***
IP-10/CXCL10	MIP-1α/CCL3	0.628271	1.26478e-54	2.1019e-54	***
IP-10/CXCL10	MIP-1β/CCL4	0.700269	1.0336e-72	2.0234e-72	***
IP-10/CXCL10	TNF-α	0.541048	3.15301e-38	4.41421e-38	***
MCP-1/CCL2	MIF	0.120235	0.00796771	0.00876448	**
MCP-1/CCL2	MIP-1α/CCL3	0.688326	1.73931e-69	3.29329e-69	***
MCP-1/CCL2	MIP-1β/CCL4	0.695514	1.69878e-71	3.29763e-71	***
MCP-1/CCL2	TNF-α	0.607675	2.1698e-50	3.50506e-50	***
MIF	MIP-1α/CCL3	0.0852679	0.0603336	0.0654322	ns
MIF	MIP-1β/CCL4	0.210122	2.9748e-06	3.52399e-06	***
MIF	TNF-α	-0.0586221	0.197005	0.211666	ns
MIP-1α/CCL3	MIP-1β/CCL4	0.904331	4.43193e-181	2.38087e-180	***
MIP-1α/CCL3	TNF-α	0.79486	4.46611e-107	1.10932e-106	***
MIP-1β/CCL4	TNF-α	0.763696	4.90026e-94	1.04811e-93	***

## Sheet: Table S4
Table S4: Univariable linear-regression results for baseline determinants of cytokine levels. Each row shows the effect of one predictor on the ln-transformed concentration of a single cytokine. Columns list the regression coefficient (β), standard error (SE), z value, raw p value, and FDR-adjusted p value (Benjamini–Hochberg).
Cytokine	Predictor	β	SE	z_value	p_value	p_value_FDR
CD62E/E-selectin	BMI	0.058816	0.0100217	5.86884	8.6078e-09	2.46183e-06
CD62E/E-selectin	diabetes	0.496278	0.115999	4.27828	2.30937e-05	0.0033024
IP-10/CXCL10	Age	0.0137257	0.00334506	4.10328	4.84891e-05	0.00462263
IP-10/CXCL10	drinking	-0.296587	0.0885912	-3.34781	0.000884021	0.0632075
CSF-2	Symptom to blood draw (Days)	-0.0579301	0.0194764	-2.97437	0.00309628	0.177107
IL-13	Age	-0.0109556	0.0038293	-2.86099	0.00442304	0.210831
IL-1β	smoking	0.239915	0.0874183	2.74445	0.00630752	0.216639
IL-10	smoking	0.226899	0.0834679	2.7184	0.00681732	0.216639
IP-10/CXCL10	hypertension	0.252353	0.0908707	2.77706	0.00571801	0.216639
CSF-2	smoking	0.21006	0.0868166	2.41958	0.01594	0.244505
IFN-α	Symptom to blood draw (Days)	-0.0443989	0.0185363	-2.39524	0.0170239	0.244505
IL-1β	Symptom to blood draw (Days)	-0.0471865	0.0197162	-2.39329	0.0171135	0.244505
IL-6	Symptom to blood draw (Days)	-0.0461871	0.0194041	-2.38028	0.0177216	0.244505
IL-13	History of atrial fibrillation	-0.277131	0.111858	-2.47753	0.0136014	0.244505
IL-17A	smoking	0.196353	0.0822291	2.38788	0.0173642	0.244505
IL-17A	Symptom to blood draw (Days)	-0.0465747	0.0184955	-2.51817	0.012148	0.244505
IP-10/CXCL10	History of atrial fibrillation	0.248917	0.0986196	2.52401	0.0119509	0.244505
MCP-1/CCL2	drinking	-0.250532	0.0949353	-2.63898	0.0086087	0.244505
MIF	smoking	-0.225392	0.0891269	-2.52889	0.0117884	0.244505
TNF-α	smoking	0.231803	0.0940368	2.46503	0.0140785	0.244505
TNF-α	Symptom to blood draw (Days)	-0.0503035	0.0211766	-2.37543	0.0179532	0.244505
MIP-1α/CCL3	drinking	-0.215364	0.0920876	-2.33868	0.0197956	0.257343
CD40L	smoking	0.228672	0.0994161	2.30015	0.0219036	0.261018
IL12p70	smoking	0.210687	0.0911987	2.3102	0.0213357	0.261018
IL-4	smoking	0.204522	0.0898546	2.27614	0.0233141	0.266713
IL-13	smoking	0.226492	0.100277	2.25867	0.0243897	0.268287
CD62E/E-selectin	smoking	-0.22503	0.101959	-2.20706	0.0278222	0.274384
IL-1α	Symptom to blood draw (Days)	-0.0472841	0.0211693	-2.23361	0.0260071	0.274384
MIF	year of patient recruitment	0.0869403	0.0392363	2.21581	0.027212	0.274384
IP-10/CXCL10	smoking	-0.192605	0.088468	-2.17712	0.0299992	0.285992
CD62P/P-selectin	Age	-0.00807073	0.00375051	-2.1519	0.0319447	0.294716
IL-1α	smoking	0.200977	0.0940947	2.1359	0.0332353	0.297041
CCL11	drinking	-0.184862	0.0889573	-2.0781	0.0382751	0.321961
IL-10	Symptom to blood draw (Days)	-0.0393311	0.0188511	-2.0864	0.0375134	0.321961
IFN-α	smoking	0.18858	0.0933852	2.01937	0.04405	0.331534
IL-6	smoking	0.175445	0.0863554	2.03166	0.0427848	0.331534
IL-8	previous_stroke	0.268909	0.132694	2.02654	0.0433084	0.331534
IL12p70	Symptom to blood draw (Days)	-0.041772	0.0205552	-2.03218	0.0427315	0.331534
CD40L	drinking	-0.200141	0.100419	-1.99307	0.0468671	0.343692
CCL11	smoking	0.170873	0.0882551	1.93612	0.0534883	0.382441
IL-4	Symptom to blood draw (Days)	-0.0388336	0.0202591	-1.91685	0.0559005	0.38994
CD62E/E-selectin	previous_stroke	0.280605	0.150184	1.86841	0.0623652	0.414801
MIF	LDL_mg_dl	-0.00190058	0.00101273	-1.87668	0.0612186	0.414801
IFN-α	Symptom to blood draw (Days)	-0.0385698	0.0210366	-1.83346	0.0674048	0.438131
IL-17A	BMI	-0.0148749	0.00836876	-1.77743	0.076184	0.484191
IL-1β	BMI	-0.0157344	0.00891546	-1.76484	0.0782798	0.486696
CD40L	Age	-0.00644323	0.0038199	-1.68676	0.0923545	0.50265
CD62E/E-selectin	hypertension	0.176192	0.105319	1.67294	0.0950454	0.50265
CD62P/P-selectin	BMI	0.01692	0.00995246	1.70008	0.0898175	0.50265
CCL11	BMI	-0.0153126	0.0089649	-1.70806	0.0883256	0.50265
IFN-α	Age	-0.0060546	0.00358327	-1.68969	0.0917918	0.50265
IL-6	LDL_mg_dl	0.00167754	0.000979408	1.71281	0.0874476	0.50265
IP-10/CXCL10	Symptom to blood draw (Days)	-0.0329378	0.0199579	-1.65036	0.0995777	0.50265
MIP-1α/CCL3	Symptom to blood draw (Days)	-0.0344167	0.0206126	-1.66969	0.0956876	0.50265
TNF-α	Age	-0.0059669	0.00361687	-1.64974	0.0997048	0.50265
TNF-α	BMI	-0.0157812	0.00957925	-1.64743	0.100178	0.50265
TNF-α	LDL_mg_dl	0.00183764	0.00106882	1.71931	0.0862561	0.50265
CD62E/E-selectin	NIHSS	-0.0146661	0.00900088	-1.62941	0.103937	0.512516
CSF-2	year of patient recruitment	-0.0603631	0.0383001	-1.57605	0.115727	0.560984
IL-8	smoking	0.140367	0.0903956	1.55281	0.121183	0.564265
IL-10	LDL_mg_dl	0.00147356	0.000950672	1.55002	0.121851	0.564265
MIP-1β/CCL4	previous_stroke	0.222699	0.143858	1.54805	0.122323	0.564265
IL-17A	LDL_mg_dl	0.00143664	0.000934849	1.53676	0.125066	0.567761
IL-13	Symptom to blood draw (Days)	-0.0344684	0.0226414	-1.52236	0.128632	0.574826
IP-10/CXCL10	previous_stroke	0.196921	0.13047	1.50932	0.131931	0.580496
IL-17A	year of patient recruitment	-0.0539934	0.0362811	-1.48819	0.137411	0.595448
IFN-α	LDL_mg_dl	0.00156342	0.00105998	1.47496	0.140934	0.59634
IL-8	drinking	-0.134224	0.091198	-1.47179	0.141787	0.59634
IL-1α	previous_stroke	0.202108	0.138765	1.45647	0.14597	0.605036
CD40L	previous_stroke	0.210953	0.146741	1.43758	0.151258	0.6069
IL-1β	LDL_mg_dl	0.00143567	0.000996188	1.44116	0.150246	0.6069
IL-8	Symptom to blood draw (Days)	-0.0291529	0.020355	-1.43222	0.152786	0.6069
IFN-α	NIHSS	-0.0116711	0.0082427	-1.41593	0.1575	0.617054
IL-6	year of patient recruitment	-0.0532851	0.0380456	-1.40056	0.162046	0.617936
MIF	BMI	0.0127806	0.00908983	1.40603	0.160417	0.617936
IFN-α	smoking	0.114643	0.0827046	1.38617	0.166391	0.618119
IFN-α	year of patient recruitment	-0.057027	0.0411423	-1.38609	0.166417	0.618119
IL-10	drinking	-0.113231	0.0847143	-1.33662	0.182032	0.66233
IL-10	BMI	-0.0112933	0.00852423	-1.32485	0.185903	0.66233
IL12p70	BMI	-0.0122644	0.00929263	-1.3198	0.187583	0.66233
IL-13	hypertension	-0.137864	0.103728	-1.32909	0.184504	0.66233
IL-13	infar_TIV_normalized	4.05731	3.1158	1.30217	0.193533	0.675006
MIF	previous_stroke	0.170621	0.131774	1.2948	0.196064	0.675594
IL-4	Age	-0.00437946	0.0034569	-1.26688	0.205865	0.684622
IL-4	NIHSS	-0.0100878	0.00794435	-1.2698	0.204821	0.684622
MIP-1α/CCL3	smoking	0.116778	0.0916967	1.27353	0.203499	0.684622
MIP-1β/CCL4	drinking	-0.124415	0.0987457	-1.25996	0.208349	0.684916
IL-4	year of patient recruitment	-0.0492228	0.0396526	-1.24135	0.215133	0.699182
MCP-1/CCL2	diabetes	0.13483	0.109345	1.23307	0.218203	0.701192
IL-10	year of patient recruitment	-0.0451174	0.0369269	-1.2218	0.222432	0.706838
CCL11	previous_stroke	0.156695	0.130133	1.20412	0.229188	0.720305
IFN-α	BMI	-0.0100074	0.00839801	-1.19164	0.234042	0.727566
CD40L	infar_TIV_normalized	3.00441	3.09231	0.971573	0.331793	0.740271
CD62E/E-selectin	drinking	-0.113175	0.10326	-1.09603	0.273663	0.740271
CD62E/E-selectin	infar_TIV_normalized	-3.11635	3.16985	-0.983122	0.326084	0.740271
CD62E/E-selectin	Symptom to blood draw (Days)	0.0230856	0.0230493	1.00158	0.317096	0.740271
CD62E/E-selectin	year of patient recruitment	-0.0450062	0.0450061	-1	0.317856	0.740271
CD62P/P-selectin	hypertension	0.0979812	0.101288	0.967354	0.333895	0.740271
CD62P/P-selectin	drinking	-0.114925	0.0990835	-1.15988	0.246723	0.740271
CD62P/P-selectin	year of patient recruitment	0.0440665	0.0431909	1.02027	0.308156	0.740271
CSF-2	BMI	-0.0089057	0.00885851	-1.00533	0.315288	0.740271
CSF-2	LDL_mg_dl	0.00108302	0.000988461	1.09567	0.273821	0.740271
CSF-2	NIHSS	-0.00840519	0.00768511	-1.0937	0.274682	0.740271
IFN-α	drinking	-0.0855359	0.0834977	-1.02441	0.3062	0.740271
IFN-α	NIHSS	-0.00773607	0.00728954	-1.06126	0.289152	0.740271
IFN-α	History of atrial fibrillation	-0.117034	0.104622	-1.11864	0.2639	0.740271
IL-1α	BMI	-0.00960197	0.0095874	-1.00152	0.317122	0.740271
IL-1α	year of patient recruitment	-0.0422572	0.0415187	-1.01779	0.309335	0.740271
IL-1β	hypertension	-0.0934325	0.0907442	-1.02963	0.303747	0.740271
IL-1β	drinking	-0.0916321	0.0888098	-1.03178	0.302739	0.740271
IL-1β	year of patient recruitment	-0.0409698	0.0386968	-1.05874	0.290296	0.740271
IL-6	diabetes	-0.111607	0.100032	-1.11571	0.265151	0.740271
IL-4	diabetes	-0.121357	0.104195	-1.16471	0.244763	0.740271
IL-10	hypertension	-0.0852352	0.0866388	-0.983799	0.325751	0.740271
IL12p70	LDL_mg_dl	0.00105416	0.00103795	1.01561	0.310368	0.740271
IL12p70	year of patient recruitment	-0.0460869	0.0402632	-1.14464	0.252976	0.740271
IL-13	year of patient recruitment	-0.0430652	0.0442777	-0.972616	0.331275	0.740271
IL-17A	drinking	-0.0903781	0.0833577	-1.08422	0.278857	0.740271
MCP-1/CCL2	Age	0.00415704	0.00362962	1.14531	0.252699	0.740271
MCP-1/CCL2	previous_stroke	0.134818	0.139369	0.967347	0.333899	0.740271
MIF	hypertension	0.09501	0.0924012	1.02823	0.304401	0.740271
MIF	Symptom to blood draw (Days)	0.0195919	0.0201841	0.970661	0.332247	0.740271
MIP-1α/CCL3	hypertension	0.102043	0.0945477	1.07928	0.28105	0.740271
MIP-1β/CCL4	hypertension	0.11459	0.10093	1.13535	0.256843	0.740271
MIP-1β/CCL4	smoking	0.107331	0.0979464	1.09582	0.273754	0.740271
MIP-1β/CCL4	infar_TIV_normalized	2.95976	3.03264	0.975968	0.329613	0.740271
TNF-α	hypertension	-0.0955497	0.0974674	-0.980324	0.327461	0.740271
TNF-α	History of atrial fibrillation	-0.10764	0.105612	-1.0192	0.308663	0.740271
TNF-α	NIHSS	-0.00973528	0.0083247	-1.16945	0.242853	0.740271
IFN-α	LDL_mg_dl	0.000902289	0.000937798	0.962135	0.336507	0.740315
CD62P/P-selectin	infar_TIV_normalized	2.89683	3.04234	0.952171	0.34153	0.745629
CD40L	diabetes	-0.101404	0.115373	-0.878929	0.379916	0.750551
CD62P/P-selectin	NIHSS	-0.00784818	0.00865606	-0.906669	0.365075	0.750551
CCL11	diabetes	0.0863305	0.102251	0.844301	0.398957	0.750551
CSF-2	Age	-0.00271993	0.00334609	-0.812869	0.41673	0.750551
IFN-α	previous_stroke	0.109547	0.121787	0.899496	0.368877	0.750551
IFN-α	year of patient recruitment	-0.0334961	0.0363928	-0.920405	0.357862	0.750551
IFN-α	diabetes	-0.093984	0.108229	-0.868378	0.385658	0.750551
IFN-α	previous_stroke	0.110592	0.137874	0.802126	0.42291	0.750551
IL-1α	drinking	-0.0775903	0.09532	-0.813998	0.416084	0.750551
IL-1α	LDL_mg_dl	0.000871822	0.00107043	0.81446	0.415819	0.750551
IL-6	BMI	-0.00713377	0.00879798	-0.810842	0.417892	0.750551
IL-4	BMI	-0.00780128	0.00916457	-0.851244	0.395094	0.750551
IL-4	LDL_mg_dl	0.000953065	0.00102266	0.931943	0.351873	0.750551
IL-4	infar_TIV_normalized	2.36463	2.79528	0.845935	0.398046	0.750551
IL-8	Age	-0.00308159	0.00347014	-0.888031	0.375006	0.750551
IL-8	hypertension	0.0745147	0.0933443	0.798278	0.425137	0.750551
IL-8	diabetes	0.0916284	0.104567	0.876262	0.381363	0.750551
IL12p70	diabetes	-0.0943032	0.105839	-0.891004	0.37341	0.750551
IL12p70	NIHSS	-0.00647977	0.00807338	-0.80261	0.42263	0.750551
IL-13	diabetes	-0.0940027	0.116363	-0.80784	0.419616	0.750551
IL-17A	NIHSS	-0.0063882	0.00728128	-0.877346	0.380774	0.750551
IP-10/CXCL10	BMI	-0.00814981	0.00901777	-0.903751	0.366619	0.750551
IP-10/CXCL10	infar_TIV_normalized	-2.27743	2.75089	-0.827889	0.408179	0.750551
MCP-1/CCL2	infar_TIV_normalized	-2.37346	2.93418	-0.808899	0.419007	0.750551
MCP-1/CCL2	Symptom to blood draw (Days)	-0.0194203	0.0213324	-0.910367	0.363124	0.750551
MIP-1α/CCL3	LDL_mg_dl	0.000928885	0.00103956	0.893536	0.372055	0.750551
MIP-1α/CCL3	infar_TIV_normalized	2.3156	2.8414	0.814949	0.41554	0.750551
MIP-1α/CCL3	year of patient recruitment	-0.0328326	0.0403444	-0.813808	0.416192	0.750551
TNF-α	diabetes	-0.0890043	0.109239	-0.814767	0.415643	0.750551
TNF-α	previous_stroke	0.125148	0.13912	0.899573	0.368837	0.750551
TNF-α	year of patient recruitment	-0.0389367	0.0415707	-0.936638	0.349455	0.750551
IL-17A	hypertension	-0.0673691	0.0852257	-0.790478	0.429672	0.753902
IFN-α	hypertension	-0.0756524	0.0966144	-0.783035	0.434025	0.756897
IP-10/CXCL10	LDL_mg_dl	-0.000778354	0.00100669	-0.773177	0.43983	0.762372
IL-6	Age	-0.00251903	0.00332222	-0.758235	0.448713	0.763449
IL-13	previous_stroke	0.112861	0.148229	0.761401	0.446823	0.763449
MCP-1/CCL2	smoking	0.0714998	0.094802	0.754201	0.451129	0.763449
MIF	History of atrial fibrillation	0.0756566	0.100186	0.75516	0.450554	0.763449
IL12p70	infar_TIV_normalized	2.10416	2.83812	0.741392	0.458848	0.771945
CD40L	Symptom to blood draw (Days)	-0.0129899	0.0225019	-0.577277	0.564046	0.779385
CD62E/E-selectin	Age	-0.00238874	0.00392669	-0.608335	0.543277	0.779385
CD62E/E-selectin	LDL_mg_dl	-0.000776578	0.00116058	-0.66913	0.503761	0.779385
CD62P/P-selectin	diabetes	0.0662519	0.113559	0.583415	0.559911	0.779385
CD62P/P-selectin	smoking	0.0564767	0.0983512	0.574235	0.5661	0.779385
CD62P/P-selectin	Symptom to blood draw (Days)	0.0157071	0.0221331	0.709663	0.478287	0.779385
CCL11	NIHSS	0.00565414	0.00779999	0.724891	0.468902	0.779385
CSF-2	diabetes	-0.0595145	0.100863	-0.590056	0.555454	0.779385
CSF-2	History of atrial fibrillation	-0.0601471	0.0975515	-0.616568	0.537837	0.779385
CSF-2	infar_TIV_normalized	1.74973	2.70371	0.64716	0.517864	0.779385
IFN-α	infar_TIV_normalized	1.70681	2.56427	0.665613	0.506005	0.779385
IFN-α	infar_TIV_normalized	1.69476	2.90277	0.583843	0.559623	0.779385
IL-1α	infar_TIV_normalized	2.07677	2.92587	0.709796	0.478204	0.779385
IL-1β	infar_TIV_normalized	1.61412	2.72774	0.591744	0.554324	0.779385
IL-1β	NIHSS	-0.0047609	0.00775999	-0.613519	0.539848	0.779385
IL-6	previous_stroke	0.0851529	0.12753	0.667707	0.504668	0.779385
IL-6	drinking	-0.061394	0.0874542	-0.702013	0.483039	0.779385
IL-6	NIHSS	-0.00437726	0.00763703	-0.573162	0.566826	0.779385
IL-4	History of atrial fibrillation	-0.0621981	0.100889	-0.616499	0.537882	0.779385
IL-4	drinking	-0.0541652	0.0911194	-0.594443	0.55252	0.779385
IL-8	year of patient recruitment	-0.0275742	0.0398154	-0.69255	0.488955	0.779385
IL-10	Age	-0.00195681	0.00322358	-0.607031	0.544141	0.779385
IL-10	diabetes	-0.0598122	0.0971344	-0.615767	0.538364	0.779385
IL-10	previous_stroke	0.0746269	0.123726	0.603161	0.54671	0.779385
IL-10	NIHSS	-0.00504678	0.00740741	-0.681315	0.496028	0.779385
IL12p70	Age	-0.00225429	0.00351394	-0.641528	0.521512	0.779385
IL12p70	drinking	-0.0627251	0.0924873	-0.678202	0.497998	0.779385
IL-13	BMI	-0.00588483	0.0102312	-0.575183	0.565459	0.779385
IL-13	LDL_mg_dl	0.000731689	0.00114177	0.640836	0.521961	0.779385
IL-13	NIHSS	-0.0053147	0.00887757	-0.598666	0.549702	0.779385
IL-17A	infar_TIV_normalized	1.55791	2.56055	0.608428	0.543215	0.779385
MCP-1/CCL2	hypertension	0.0624029	0.0977171	0.638608	0.523408	0.779385
MCP-1/CCL2	NIHSS	-0.00498443	0.00835033	-0.596915	0.550869	0.779385
MIF	Age	-0.00225635	0.00343809	-0.65628	0.511985	0.779385
MIF	drinking	-0.0580495	0.0904979	-0.641447	0.521564	0.779385
MIF	infar_TIV_normalized	1.79944	2.77732	0.647903	0.517384	0.779385
MIP-1β/CCL4	year of patient recruitment	-0.024902	0.0430897	-0.577911	0.563618	0.779385
TNF-α	infar_TIV_normalized	1.97652	2.92917	0.674771	0.500173	0.779385
CSF-2	previous_stroke	0.0724457	0.128477	0.563879	0.573122	0.784272
CCL11	LDL_mg_dl	0.000537495	0.00100351	0.535615	0.592494	0.792911
IL-8	History of atrial fibrillation	-0.0553621	0.101192	-0.547101	0.584585	0.792911
IL12p70	previous_stroke	0.0722669	0.134889	0.535751	0.5924	0.792911
IP-10/CXCL10	NIHSS	0.00420616	0.00782957	0.537215	0.591389	0.792911
MIP-1α/CCL3	BMI	0.00498101	0.00931985	0.534452	0.593297	0.792911
IL12p70	hypertension	-0.0496073	0.094521	-0.524829	0.599965	0.798093
IL-6	History of atrial fibrillation	-0.0501171	0.0968587	-0.517425	0.605118	0.801221
CD62P/P-selectin	previous_stroke	0.0733018	0.144658	0.506723	0.612601	0.807391
IL-6	infar_TIV_normalized	1.34182	2.68468	0.499808	0.617458	0.81006
CCL11	Age	0.00166645	0.00339514	0.490833	0.623787	0.814626
CD40L	History of atrial fibrillation	-0.0523397	0.111659	-0.468747	0.639481	0.823836
IL-8	NIHSS	-0.00376875	0.00797992	-0.472279	0.63696	0.823836
MIP-1β/CCL4	Symptom to blood draw (Days)	-0.0103957	0.0220707	-0.471017	0.63786	0.823836
IL-1β	diabetes	-0.0464513	0.101767	-0.456446	0.648293	0.831443
CSF-2	drinking	-0.0391219	0.0881203	-0.44396	0.657288	0.839216
IL-17A	diabetes	-0.0405285	0.0955347	-0.424228	0.671605	0.853685
CCL11	History of atrial fibrillation	0.0407157	0.0989584	0.411443	0.680947	0.856568
IFN-α	BMI	-0.00350616	0.00951926	-0.368323	0.712808	0.856568
IL-1α	NIHSS	-0.00323457	0.00832718	-0.388436	0.69788	0.856568
IL-1β	Age	-0.00126106	0.00337755	-0.373365	0.709056	0.856568
IL-4	previous_stroke	0.0493048	0.1329	0.370991	0.710822	0.856568
IL-8	LDL_mg_dl	0.000385631	0.00102648	0.375684	0.707332	0.856568
IP-10/CXCL10	year of patient recruitment	-0.0154478	0.0390824	-0.395263	0.692839	0.856568
MCP-1/CCL2	BMI	-0.00398029	0.0096253	-0.413524	0.679423	0.856568
MIP-1α/CCL3	Age	-0.00138756	0.00351948	-0.394253	0.693584	0.856568
MIP-1α/CCL3	NIHSS	0.00305622	0.00808834	0.377856	0.705719	0.856568
MIP-1β/CCL4	diabetes	-0.0423802	0.113228	-0.374291	0.708367	0.856568
MIP-1β/CCL4	History of atrial fibrillation	-0.0437195	0.109513	-0.399218	0.689925	0.856568
TNF-α	drinking	-0.0366414	0.0954778	-0.383769	0.701334	0.856568
MIP-1β/CCL4	Age	-0.00133944	0.00375769	-0.356453	0.721671	0.86359
MCP-1/CCL2	LDL_mg_dl	0.000348943	0.00107433	0.3248	0.745486	0.88837
IL-17A	History of atrial fibrillation	0.0293992	0.0924101	0.318138	0.75053	0.890671
CD40L	LDL_mg_dl	0.000342103	0.00113262	0.302046	0.762759	0.894917
CSF-2	hypertension	-0.0268713	0.0900501	-0.298404	0.765535	0.894917
IL-8	infar_TIV_normalized	-0.810153	2.80541	-0.288782	0.772883	0.894917
IL-10	History of atrial fibrillation	-0.0283227	0.0939796	-0.30137	0.763274	0.894917
MCP-1/CCL2	year of patient recruitment	-0.0122403	0.0416883	-0.293614	0.76919	0.894917
MIP-1α/CCL3	History of atrial fibrillation	0.029772	0.102582	0.290226	0.771779	0.894917
IL-13	drinking	0.0275802	0.101712	0.271161	0.786394	0.89605
IL-17A	previous_stroke	-0.0333389	0.121701	-0.273941	0.784258	0.89605
MIP-1α/CCL3	diabetes	-0.0293012	0.106061	-0.276267	0.782472	0.89605
MIP-1β/CCL4	NIHSS	0.00234218	0.00863619	0.271206	0.786359	0.89605
IL-6	hypertension	-0.0220445	0.0894021	-0.246577	0.80535	0.910757
MCP-1/CCL2	History of atrial fibrillation	-0.0260769	0.105933	-0.246163	0.80567	0.910757
CD62P/P-selectin	LDL_mg_dl	-0.000241227	0.00111432	-0.216479	0.828714	0.933119
IP-10/CXCL10	diabetes	-0.0203407	0.102689	-0.19808	0.843073	0.945565
CD40L	NIHSS	0.00165103	0.00880642	0.18748	0.85137	0.949233
CD40L	year of patient recruitment	0.00685042	0.0439525	0.15586	0.876215	0.949233
CD62E/E-selectin	History of atrial fibrillation	0.0210394	0.114485	0.183773	0.854275	0.949233
CD62P/P-selectin	History of atrial fibrillation	-0.0194916	0.109873	-0.177401	0.859275	0.949233
IFN-α	hypertension	0.0138613	0.0854143	0.162283	0.871157	0.949233
IL-1α	hypertension	-0.0169106	0.0974652	-0.173504	0.862335	0.949233
IL-1α	History of atrial fibrillation	-0.0166637	0.10562	-0.157771	0.874709	0.949233
IL-1β	History of atrial fibrillation	-0.0162073	0.0984502	-0.164625	0.869314	0.949233
IL-10	infar_TIV_normalized	0.447601	2.60501	0.171823	0.863655	0.949233
MIP-1α/CCL3	previous_stroke	-0.0204835	0.135103	-0.151614	0.87956	0.949261
CD40L	hypertension	-0.0136426	0.103062	-0.132373	0.89475	0.954845
IFN-α	drinking	-0.0127362	0.0946189	-0.134605	0.892985	0.954845
IL12p70	History of atrial fibrillation	0.0136064	0.102458	0.1328	0.894412	0.954845
CCL11	Symptom to blood draw (Days)	-0.00228791	0.0199486	-0.11469	0.908742	0.966172
IL-1α	diabetes	-0.0114564	0.109202	-0.10491	0.916495	0.968306
MIP-1β/CCL4	BMI	0.00103134	0.00995342	0.103617	0.91752	0.968306
CCL11	hypertension	-0.00677697	0.0913358	-0.0741984	0.940886	0.971441
CCL11	year of patient recruitment	0.00292499	0.0389518	0.0750926	0.940175	0.971441
IFN-α	Age	0.000222145	0.00317595	0.069946	0.944268	0.971441
IFN-α	diabetes	-0.00893382	0.0957	-0.0933524	0.925666	0.971441
IL-1β	previous_stroke	0.00973063	0.129655	0.0750502	0.940209	0.971441
IL-8	BMI	-0.000805852	0.00919864	-0.0876056	0.93023	0.971441
IL-17A	Age	-0.000237546	0.00317108	-0.0749101	0.94032	0.971441
CCL11	infar_TIV_normalized	0.13498	2.74334	0.0492028	0.96078	0.982667
MIF	NIHSS	-0.000368218	0.007905	-0.0465803	0.962869	0.982667
MIP-1β/CCL4	LDL_mg_dl	4.80935e-05	0.00111088	0.043293	0.965487	0.982667
MIF	diabetes	-0.00361471	0.103649	-0.0348744	0.972196	0.985986
IFN-α	History of atrial fibrillation	0.00282548	0.0925625	0.0305251	0.975662	0.986005
IL-1α	Age	3.97507e-05	0.00362407	0.0109685	0.991254	0.994732
IL-4	hypertension	0.00142156	0.0931406	0.0152625	0.98783	0.994732
CD40L	BMI	-3.63023e-06	0.0101493	-0.000357683	0.999715	0.999715

## Sheet: Table S5
Table S5: The results of the Mann-Whitney U test for evaluating differences in cytokine levels between genders. Each row represents a cytokine, and the table includes the p-value, the W statistic and FDR p_adjust.
Cytokine	p-value	W statistic	FDR p_adjust
CCL11	0.0586005	23335.5	0.145102
MIP-1α/CCL3	0.117973	23810.5	0.145102
MIP-1β/CCL4	0.150516	23992.5	0.556029
CD40L	0.0656386	23409	0.145102
CD62E/E-selectin	0.0599959	28801.5	0.163466
CD62P/P-selectin	0.556029	26929.5	0.144232
CSF-2	0.0817332	23553.5	0.264255
IFN-α	0.0393359	23090	0.194785
IFN-γ	0.240232	24374	0.144232
IL-10	0.0351586	23023.5	0.145102
IL-12p70	0.149441	23987	0.235025
IL-13	0.536879	25181	0.144232
IL-17A	0.0979685	23678	0.144232
IL-1α	0.136804	23920	0.194785
IL-1β	0.007693	22214	0.556029
IL-4	0.192293	24186.5	0.179609
IL-6	0.0659555	23411.5	0.249526
IL-8/CXCL8	0.0165248	22602.5	0.144232
IP-10/CXCL10	0.215499	24281	0.144232
MCP-1/CCL2	0.0226214	22772.5	0.194785
MIF	0.0277302	29265.5	0.194785
TNF-α	0.145486	23966.5	0.194785
Abbreviations: FDR, false discovery rate.

## Sheet: Table S6
Table S6: Adjusted Hazard Ratios (aHR) and 95% Confidence Intervals (CI) for cytokine levels in recurrent stroke and TIA across different models. Model 1 (A) is adjusted for age and sex, while Model 2 (B) is adjusted for age, sex, and additional vascular risk factors (hypertension, diabetes, current smoking, history of atrial fibrillation, anticoagulants, antihypertensive medications, antiplatele…
A) Model 1: Adjusted for age and sex
Cytokine	aHR	95% CI		p-value	FDR p_adjust	Significance
CCL11	1.435	1.046	1.968	0.0251776	0.184636
CD40L	1.253	0.916	1.716	0.158283	0.43478
CD62E/E-selectin	1.642	1.244	2.168	0.000466798	0.0102696	*
CD62P/P-selectin	1.219	0.914	1.625	0.177865	0.43478
CSF-2	0.862	0.649	1.145	0.305759	0.611518
IFN-α	0.974	0.695	1.364	0.876152	0.876801
IFN-γ	0.911	0.695	1.195	0.502766	0.717509
IL-10	0.918	0.685	1.231	0.569211	0.717509
IL-12p70	0.918	0.694	1.214	0.546261	0.717509
IL-13	0.844	0.66	1.079	0.176817	0.43478
IL-17A	0.92	0.672	1.261	0.606232	0.717509
IL-1α	1.024	0.762	1.375	0.876801	0.876801
IL-1β	0.929	0.693	1.244	0.619667	0.717509
IL-4	0.92	0.706	1.201	0.541189	0.717509
IL-6	0.953	0.715	1.271	0.744677	0.819145
IL-8/CXCL8	1.206	0.849	1.713	0.296884	0.611518
IP-10/CXCL10	1.328	0.982	1.797	0.0656974	0.361336
MCP-1/CCL2	1.295	0.951	1.763	0.100745	0.417463
MIF	1.586	1.203	2.091	0.00106596	0.0117255	*
MIP-1α/CCL3	1.132	0.83	1.545	0.433659	0.717509
MIP-1β/CCL4	1.28	0.943	1.738	0.113853	0.417463
TNF-α	0.928	0.706	1.219	0.591738	0.717509
B) Model 2: Adjusted for vascular risk factors
Cytokine	aHR	95% CI		p-value	FDR p_adjust	Significance
CCL11	1.438	1.052	1.966	0.0226114	0.165817
CD40L	1.289	0.942	1.763	0.112739	0.354324
CD62E/E-selectin	1.632	1.216	2.19	0.00109029	0.0210694	*
CD62P/P-selectin	1.182	0.889	1.572	0.249072	0.608843
CSF-2	0.864	0.646	1.156	0.325659	0.651318
IFN-α	0.966	0.68	1.372	0.846923	0.848033
IFN-γ	0.922	0.7	1.214	0.561287	0.799011
IL-10	0.932	0.692	1.255	0.642716	0.799011
IL-12p70	0.919	0.691	1.222	0.562746	0.799011
IL-13	0.857	0.67	1.098	0.221997	0.608843
IL-17A	0.938	0.683	1.289	0.694418	0.804063
IL-1α	1.042	0.77	1.412	0.788474	0.848033
IL-1β	0.933	0.694	1.256	0.649485	0.799011
IL-4	0.934	0.713	1.224	0.620319	0.799011
IL-6	0.971	0.722	1.307	0.848033	0.848033
IL-8/CXCL8	1.207	0.837	1.739	0.314092	0.651318
IP-10/CXCL10	1.325	0.97	1.81	0.0766877	0.349306
MCP-1/CCL2	1.302	0.955	1.776	0.0952652	0.349306
MIF	1.557	1.177	2.059	0.0019154	0.0210694	*
MIP-1α/CCL3	1.152	0.835	1.59	0.388109	0.711534
MIP-1β/CCL4	1.326	0.96	1.832	0.0864398	0.349306
TNF-α	0.939	0.711	1.238	0.653736	0.799011
Abbreviations: aHR, adjusted hazard ratio; CI, confidence interval; TIA, transient ischemic attack; LDL, low-density lipoprotein; FDR, false discovery rate.

## Sheet: Table S7
Table S7: Adjusted Hazard Ratios (aHR) and 95% Confidence Intervals (CI) for cytokine levels in the composite endpoints of recurrent vascular events (with TIA) across different models. Model 1 (A) is adjusted for age and sex, while Model 2 (B) is adjusted for age, sex, and additional vascular risk factors (hypertension, diabetes, current smoking, history of atrial fibrillation, anticoagulants, an…
A) Model 1: Adjusted for age and sex
Cytokine	aHR	95% CI		p-value	FDR p_adjust	Significance
CCL11	1.125	0.893	1.418	0.31848	0.962475
CD40L	1.106	0.904	1.353	0.327675	0.962475
CD62E/E-selectin	1.318	1.081	1.607	0.00636533	0.0700186
CD62P/P-selectin	1.075	0.874	1.322	0.493369	0.962475
CSF-2	0.95	0.765	1.18	0.645322	0.962475
IFN-α	0.994	0.777	1.271	0.962475	0.962475
IFN-γ	0.954	0.783	1.163	0.644048	0.962475
IL-10	0.959	0.771	1.193	0.706693	0.962475
IL-12p70	0.929	0.758	1.138	0.475502	0.962475
IL-13	0.883	0.74	1.054	0.169278	0.931031
IL-17A	0.96	0.761	1.212	0.733657	0.962475
IL-1α	0.994	0.805	1.226	0.952615	0.962475
IL-1β	0.925	0.749	1.143	0.472997	0.962475
IL-4	0.986	0.808	1.203	0.888919	0.962475
IL-6	0.979	0.794	1.207	0.841183	0.962475
IL-8/CXCL8	1.035	0.823	1.302	0.769783	0.962475
IP-10/CXCL10	1.191	0.956	1.482	0.11836	0.867971
MCP-1/CCL2	1.067	0.857	1.329	0.560167	0.962475
MIF	1.347	1.089	1.666	0.00598883	0.0700186
MIP-1α/CCL3	1.017	0.824	1.256	0.874989	0.962475
MIP-1β/CCL4	1.087	0.884	1.336	0.429201	0.962475
TNF-α	0.961	0.79	1.169	0.691682	0.962475
B) Model 2: Adjusted for vascular risk factors
Cytokine	aHR	95% CI		p-value	FDR p_adjust	Significance
CCL11	1.12	0.891	1.408	0.332052	0.935584
CD40L	1.122	0.917	1.373	0.263145	0.935584
CD62E/E-selectin	1.309	1.06	1.616	0.0123843	0.136227
CD62P/P-selectin	1.043	0.844	1.289	0.695118	0.935584
CSF-2	0.947	0.76	1.181	0.630569	0.935584
IFN-α	0.983	0.763	1.265	0.891175	0.935584
IFN-γ	0.952	0.778	1.165	0.636084	0.935584
IL-10	0.962	0.772	1.198	0.725951	0.935584
IL-12p70	0.92	0.749	1.13	0.426595	0.935584
IL-13	0.898	0.752	1.072	0.232674	0.935584
IL-17A	0.959	0.759	1.213	0.729206	0.935584
IL-1α	1.005	0.811	1.245	0.966566	0.966566
IL-1β	0.922	0.744	1.143	0.45758	0.935584
IL-4	0.986	0.805	1.208	0.890242	0.935584
IL-6	0.985	0.795	1.221	0.893058	0.935584
IL-8/CXCL8	1.025	0.807	1.302	0.838854	0.935584
IP-10/CXCL10	1.181	0.943	1.48	0.1478	0.935584
MCP-1/CCL2	1.078	0.862	1.348	0.508852	0.935584
MIF	1.336	1.077	1.656	0.00841384	0.136227
MIP-1α/CCL3	1.027	0.828	1.275	0.807263	0.935584
MIP-1β/CCL4	1.1	0.891	1.359	0.375191	0.935584
TNF-α	0.959	0.785	1.171	0.679371	0.935584
Abbreviations: aHR, adjusted hazard ratio; CI, confidence interval; TIA, transient ischemic attack; LDL, low-density lipoprotein; FDR, false discovery rate.

## Sheet: Table S8
Table S8: Adjusted Hazard Ratios (aHRs) and 95% confidence intervals (CI) for cytokine levels in recurrent stroke/TIA across different models within ischemic stroke. This table presents the associations between cytokine levels and the risk of recurrent stroke and TIA under two adjustment models. Model 1 (A) adjusts for age and sex, while Model 2 (B) incorporates additional adjustments for vascula…
A) Model 1: Adjusted for age and sex
Cytokine	aHR	95% CI		p-value	FDR p_adjust	Significance
CCL11	1.395	1.014	1.919	0.0407262	0.223994
CD40L	1.267	0.92	1.745	0.146923	0.404039
CD62E/E-selectin	1.643	1.24	2.176	0.000534274	0.00775151	**
CD62P/P-selectin	1.245	0.927	1.672	0.144803	0.404039
CSF-2	0.884	0.659	1.187	0.411603	0.754605
IFN-α	0.991	0.7	1.403	0.959847	0.964423
IFN-γ	0.924	0.699	1.221	0.578187	0.851562
IL-10	0.936	0.692	1.267	0.668642	0.851562
IL-12p70	0.929	0.698	1.237	0.614341	0.851562
IL-13	0.86	0.669	1.105	0.237778	0.475556
IL-17A	0.952	0.686	1.321	0.768202	0.88292
IL-1α	1.039	0.77	1.403	0.802655	0.88292
IL-1β	0.935	0.692	1.262	0.65898	0.851562
IL-4	0.946	0.716	1.251	0.696733	0.851562
IL-6	0.993	0.736	1.34	0.964423	0.964423
IL-8/CXCL8	1.268	0.879	1.829	0.203836	0.473686
IP-10/CXCL10	1.386	1.023	1.879	0.0352902	0.223994
MCP-1/CCL2	1.315	0.962	1.796	0.0856566	0.328558
MIF	1.621	1.226	2.143	0.000704682	0.00775151	**
MIP-1α/CCL3	1.229	0.887	1.702	0.215312	0.473686
MIP-1β/CCL4	1.309	0.959	1.787	0.0896068	0.328558
TNF-α	0.931	0.705	1.231	0.616731	0.851562
B) Model 2: Adjusted for vascular risk factors
Cytokine	aHR	95% CI		p-value	FDR p_adjust	Significance
CCL11	1.404	1.025	1.922	0.0343657	0.208253
CD40L	1.301	0.943	1.795	0.109531	0.34424
CD62E/E-selectin	1.635	1.211	2.207	0.00130913	0.016462	*
CD62P/P-selectin	1.212	0.906	1.621	0.194923	0.476477
CSF-2	0.893	0.659	1.209	0.46366	0.850042
IFN-α	0.996	0.693	1.433	0.984415	0.984415
IFN-γ	0.941	0.706	1.253	0.675228	0.963073
IL-10	0.96	0.706	1.307	0.79675	0.963073
IL-12p70	0.938	0.7	1.257	0.667339	0.963073
IL-13	0.869	0.674	1.119	0.276082	0.552165
IL-17A	0.982	0.705	1.368	0.914152	0.970636
IL-1α	1.063	0.78	1.45	0.698438	0.963073
IL-1β	0.952	0.703	1.291	0.753215	0.963073
IL-4	0.969	0.727	1.293	0.831745	0.963073
IL-6	1.015	0.743	1.385	0.926516	0.970636
IL-8/CXCL8	1.272	0.865	1.87	0.221796	0.487952
IP-10/CXCL10	1.388	1.019	1.892	0.0378642	0.208253
MCP-1/CCL2	1.324	0.967	1.813	0.0799301	0.293077
MIF	1.577	1.191	2.09	0.00149655	0.016462	*
MIP-1α/CCL3	1.263	0.9	1.774	0.177354	0.476477
MIP-1β/CCL4	1.363	0.978	1.899	0.067556	0.293077
TNF-α	0.95	0.714	1.262	0.7217	0.963073
Abbreviations: aHR, adjusted hazard ratio; CI, confidence interval; TIA, transient ischemic attack; LDL, low-density lipoprotein; FDR, false discovery rate.

## Sheet: Table S9
Table S9: Adjusted Hazard Ratios (aHRs) and 95% confidence intervals (CI) for cytokine levels in composite endpoints of recurrent vascular events (with TIA) across different models within ischemic stroke. This table presents the associations between cytokine levels and the risk of recurrent vascular events and TIA under two adjustment models. Model 1 (A) adjusts for age and sex, while Model 2 (B)…
A) Model 1: Adjusted for age and sex
Cytokine	aHR	95% CI		p-value	FDR p_adjust	Significance
CCL11	1.116	0.885	1.408	0.354739	0.988247
CD40L	1.116	0.91	1.369	0.293442	0.988247
CD62E/E-selectin	1.308	1.071	1.597	0.00845713	0.0930285
CD62P/P-selectin	1.054	0.852	1.303	0.631026	0.988247
CSF-2	0.963	0.771	1.202	0.738795	0.988247
IFN-α	1.003	0.78	1.29	0.98125	0.988247
IFN-γ	0.96	0.784	1.175	0.691336	0.988247
IL-10	0.967	0.774	1.208	0.7667	0.988247
IL-12p70	0.935	0.761	1.15	0.527023	0.988247
IL-13	0.901	0.753	1.079	0.256396	0.988247
IL-17A	0.98	0.772	1.245	0.871583	0.988247
IL-1α	1.009	0.815	1.249	0.934832	0.988247
IL-1β	0.93	0.749	1.155	0.512023	0.988247
IL-4	0.998	0.812	1.227	0.988247	0.988247
IL-6	1.005	0.811	1.246	0.962941	0.988247
IL-8/CXCL8	1.067	0.843	1.349	0.591429	0.988247
IP-10/CXCL10	1.209	0.967	1.51	0.0957915	0.702471
MCP-1/CCL2	1.086	0.87	1.354	0.467287	0.988247
MIF	1.355	1.092	1.68	0.00569163	0.0930285
MIP-1α/CCL3	1.064	0.856	1.323	0.57491	0.988247
MIP-1β/CCL4	1.106	0.897	1.364	0.347565	0.988247
TNF-α	0.963	0.789	1.176	0.7112	0.988247
B) Model 2: Adjusted for vascular risk factors
Cytokine	aHR	95% CI		p-value	FDR p_adjust	Significance
CCL11	1.111	0.882	1.4	0.371395	0.989212
CD40L	1.132	0.922	1.392	0.236847	0.989212
CD62E/E-selectin	1.3	1.05	1.61	0.0161747	0.177922
CD62P/P-selectin	1.035	0.834	1.286	0.752696	0.989212
CSF-2	0.965	0.769	1.21	0.755257	0.989212
IFN-α	0.998	0.77	1.293	0.989212	0.989212
IFN-γ	0.963	0.782	1.185	0.718279	0.989212
IL-10	0.975	0.779	1.221	0.824935	0.989212
IL-12p70	0.93	0.754	1.147	0.497773	0.989212
IL-13	0.915	0.764	1.096	0.333663	0.989212
IL-17A	0.986	0.774	1.256	0.91045	0.989212
IL-1α	1.019	0.819	1.267	0.867766	0.989212
IL-1β	0.934	0.75	1.163	0.539546	0.989212
IL-4	1.004	0.812	1.241	0.968602	0.989212
IL-6	1.008	0.808	1.257	0.946361	0.989212
IL-8/CXCL8	1.055	0.825	1.349	0.670434	0.989212
IP-10/CXCL10	1.209	0.962	1.518	0.103417	0.758392
MCP-1/CCL2	1.094	0.873	1.372	0.434384	0.989212
MIF	1.341	1.079	1.667	0.00818901	0.177922
MIP-1α/CCL3	1.075	0.859	1.344	0.528591	0.989212
MIP-1β/CCL4	1.115	0.899	1.383	0.32246	0.989212
TNF-α	0.965	0.787	1.184	0.73569	0.989212
Abbreviations: aHR, adjusted hazard ratio; CI, confidence interval; TIA, transient ischemic attack; LDL, low-density lipoprotein; FDR, false discovery rate.

## Sheet: Table S10
Table S10: Adjusted Hazard Ratios (aHR) and 95% confidence intervals (CI) for cytokine levels in recurrent stroke without TIA across different models. Model 1 (A) is adjusted for age and sex, while Model 2 (B) is adjusted for age, sex, and additional vascular risk factors (hypertension, diabetes, current smoking, history of atrial fibrillation, anticoagulants, antihypertensive medications, antipl…
A) Model 1: Adjusted for age and sex
Cytokine	aHR	95% CI		p-value	FDR p_adjust	Significance
CCL11	1.441	1	2.076	0.0502244	0.276234
CD40L	1.154	0.815	1.635	0.419835	0.631152
CD62E/E-selectin	1.702	1.229	2.357	0.00135516	0.0149068	*
CD62P/P-selectin	1.135	0.811	1.589	0.45902	0.631152
CSF-2	0.826	0.598	1.142	0.247489	0.631152
IFN-α	0.888	0.617	1.279	0.524293	0.640803
IFN-γ	0.881	0.644	1.204	0.425692	0.631152
IL-10	0.869	0.624	1.21	0.405415	0.631152
IL-12p70	0.867	0.63	1.193	0.380542	0.631152
IL-13	0.819	0.616	1.088	0.16748	0.614094
IL-17A	0.868	0.607	1.24	0.436521	0.631152
IL-1α	0.939	0.672	1.312	0.714233	0.748244
IL-1β	0.894	0.639	1.249	0.510208	0.640803
IL-4	0.868	0.644	1.17	0.352298	0.631152
IL-6	0.917	0.66	1.274	0.606054	0.666659
IL-8/CXCL8	1.119	0.755	1.659	0.575001	0.66579
IP-10/CXCL10	1.376	0.969	1.953	0.0742297	0.326611
MCP-1/CCL2	1.536	1.072	2.2	0.0192837	0.141414
MIF	1.692	1.244	2.301	0.000812387	0.0149068	*
MIP-1α/CCL3	1.008	0.713	1.425	0.963584	0.963584
MIP-1β/CCL4	1.186	0.835	1.684	0.341617	0.631152
TNF-α	0.873	0.637	1.195	0.395753	0.631152
B) Model 2: Adjusted for vascular risk factors
Cytokine	aHR	95% CI		p-value	FDR p_adjust	Significance
CCL11	1.501	1.044	2.157	0.0282035	0.155119
CD40L	1.236	0.878	1.74	0.225183	0.707719
CD62E/E-selectin	1.663	1.181	2.343	0.00358368	0.0394205	*
CD62P/P-selectin	1.13	0.813	1.572	0.466506	0.722443
CSF-2	0.857	0.612	1.2	0.369217	0.722443
IFN-α	0.895	0.609	1.316	0.572385	0.722443
IFN-γ	0.915	0.665	1.26	0.587305	0.722443
IL-10	0.901	0.637	1.275	0.555953	0.722443
IL-12p70	0.888	0.638	1.235	0.479783	0.722443
IL-13	0.854	0.642	1.136	0.278946	0.722443
IL-17A	0.924	0.646	1.321	0.665161	0.770187
IL-1α	0.974	0.687	1.382	0.883875	0.883875
IL-1β	0.908	0.638	1.292	0.59109	0.722443
IL-4	0.903	0.663	1.23	0.517897	0.722443
IL-6	0.968	0.686	1.365	0.851744	0.883875
IL-8/CXCL8	1.168	0.77	1.772	0.464872	0.722443
IP-10/CXCL10	1.384	0.969	1.976	0.0737225	0.324379
MCP-1/CCL2	1.576	1.098	2.263	0.0136879	0.100378
MIF	1.616	1.184	2.206	0.00247244	0.0394205	*
MIP-1α/CCL3	1.039	0.721	1.497	0.838987	0.883875
MIP-1β/CCL4	1.267	0.865	1.857	0.224312	0.707719
TNF-α	0.907	0.658	1.25	0.550826	0.722443
Abbreviations: aHR, adjusted hazard ratio; CI, confidence interval; TIA, transient ischemic attack; LDL, low-density lipoprotein; FDR, false discovery rate.

[truncated: 5 more sheets: Table S11, Table S12, Table S13, Table S14, Table S15]
